# Supplementary material for: Entomopathogenic Nematode Steinernema carpocapsae Venom Proteins Disrupt Developmental Physiology and Reproduction of Spodoptera frugiperda (Lepidoptera: Noctuidae)
Source: Toxins (Basel). 2026 Apr 14;18(4):185. doi: 10.3390/toxins18040185 (PMC13119690; doi:10.3390/toxins18040185)
Supplement: Supplementary file 1 [file toxins-18-00185-s001.zip]

Archive with 1 entries (1 files):
- toxins-4209735-supplementary.pdf
